# Supplementary material for: Rapid Prototyping of Organ-on-a-Chip Devices Using Maskless Photolithography
Source: Micromachines (Basel). 2021 Dec 29;13(1):49. doi: 10.3390/mi13010049 (PMC8778126; doi:10.3390/mi13010049)
Supplement: Supplementary file 1 [file micromachines-13-00049-s001.zip]

Archive with 1 entries (1 files):
- micromachines-1526918-supplementary.pdf
